# Supplementary material for: Metformin-Loaded Chitosan Hydrogels Suppress Bladder Tumor Growth in an Orthotopic Mouse Model via Intravesical Administration
Source: Molecules. 2023 Sep 20;28(18):6720. doi: 10.3390/molecules28186720 (PMC10534355; doi:10.3390/molecules28186720)
Supplement: Supplementary file 1 [file molecules-28-06720-s001.zip]

Archive with 1 entries (1 files):
- molecules-2614574-supplementary.pdf
